# Supplementary material for: Degradable Semi-Cycloaliphatic Epoxy Resin for Recyclable Carbon Fiber-Reinforced Composite Materials
Source: Polymers (Basel). 2025 Jan 23;17(3):293. doi: 10.3390/polym17030293 (PMC11820351; doi:10.3390/polym17030293)
Supplement: Supplementary file 1 [file polymers-17-00293-s001.zip]

Archive with 1 entries (1 files):
- polymers-3397621-supplementary.pdf
